# Supplementary material for: Postindustrial Landscapes Are Neglected Localities That May Play an Important Role in the Urban Ecology of Ticks and Tick-Borne Diseases—A Pilot Study
Source: Pathogens. 2023 Apr 27;12(5):648. doi: 10.3390/pathogens12050648 (PMC10220862; doi:10.3390/pathogens12050648)
Supplement: Supplementary file 1 [file pathogens-12-00648-s001.zip]

Archive with 1 entries (1 files):
- Figure S1--S11.jpeg.pdf
